# Supplementary material for: Identification of Copy Number Variants Defining Genomic Differences among Major Human Groups
Source: PLoS One. 2009 Sep 30;4(9):e7230. doi: 10.1371/journal.pone.0007230 (PMC2747275; doi:10.1371/journal.pone.0007230)
Supplement: Table S2 — Details of MLPA probes used in the study. Genomic positions are referred to the hg18 UCSC genome assembly. MLPA probes are composed of two oligonucleotides that would only render an amplifiable product if properly ligated when bound to the specific DNA sequence. Right oligonucleotide sequences are entirely complementary to the target locus, while left oligonucleotide sequences are formed by the locus-specific sequence plus a stuffer sequence that would allow distinguishing each product in the mix. In the left sequence, stuffer sequence is lowercase and a dash separates it from the specific sequence, that is either upper or lowercase depending on the coincidence with a repeat identified by Repeat Masker. VIC, NED and FAM are the fluorophores that were used to label the specific universal primers combined in each probe mix. (0.05 MB XLS) [file pone.0007230.s002.xls]

## Sheet: Sheet1
Table S2. Details of MLPA probes used in the study
MLPA Probe Name	chrom	chromStart	chromEnd	Left oligonucleotide sequence	Right oligonucleotide sequence	Length (bp)	Probe mix	Dye	Gene
A_14_P122885	1	11634060	11634116	cctatagcgacttacggacggcgtattcgtactgact-Ctcatgttttgggggcactcatcaagtgt	taggcaccgtccaaagcatttcaacttc	136	S_Ag1	VIC	FBXO2
chr1_25511185_25570393_A	1	25537962	25538020	cctatagcgacttacggacggcgtattcgtactg-CTGGCTTGAGCGTACCAGTCGTCGTGCAAAG	AAAAATGGATTCGGGGTGGGGCCATTGG	135	SPOP_B	NED	TMEM50A
chr1_25511185_25570393_B	1	25568477	25568536	cctatagcgacttacggacggcgtattcgtactgaa-CTGGTCCAGCCTACCCACAGCATTGACTAGAG	GATGGCCTAAGGGGACACATCAGAGTGC	138	SPOP_B	NED	RHCE
chr1_72389150_72578706_A	1	72392614	72392667	CTGGTCTCTGGTCCATGAATGGCTAAT	TGTTGTTGAGCCAGTGTTCTCAGAACC	96	SPOP_B	NED	NEGR1
chr1_72389150_72578706_B	1	72574289	72574348	CCACAGATCCTACTCATGCATCTTCTGAG	TTGCCTTGTCATTGCACATAAGGTCAAGTCC	102	SPOP_B	NED	-
Chr1_Pop_1	1	143701100	143701157	cctatagcgacttagc-CCAGTCTCCCTAGGAGTGGGCCATACT	CAGCTGTGGACCACTCACAACATTTTCTCAC	116	SPOP_A	FAM	PDE4DIP/AL832024
Chr1_Pop_2	1	143706290	143706349	cctatagcgac-tCGCAGCACACTTTCCTTTTTTACCTCAGGGAG	ATATTTGCGGAATCCCTGACAGAGGAAC	114	SPOP_A	VIC	PDE4DIP/AL832024
Chr1B_Pop_1	1	194977743	194977800	cctatagcgacttacggacg-GGATGGAGCCAGTAATGTAACATGCA	TTAATAGCAGATGGACAGGAAGGCCAACATGC	120	SPOP_A	FAM	CFH
Chr1_193470134	1	195023674	195023728	cctatagcgacttacggacggcgtata-CATTAGGGACTGGAGAGTCTCCTAGATCTG	CACTCCTCAAGGACTGCCAGAGCTC	124	SAg_2	VIC	CFHR3
Chr1B_Pop_2	1	195061535	195061593	cctatagcgacttacgc-GGAAAGATGGGAGATGTAGTCCCCCTATTT	TGAGATGCCTCCTATAAGAATCAATGAAG	118	SPOP_A	VIC	CFHR1
A_14_P105959	1	195436078	195436135	cctatagcgacttacggacggcgtattcgtactgactgacgttacgtagccggcgtt-Cagtgaagagcttcaggagttggtcttc	ctgcagaatgagtataggtcacttggtcac	157	SPOP_B	VIC	ZBTB41
A_14_P130790	1	205008776	205008833	cctatagcgacttacggacggcgtattcga-GGGCATGACCTTGAGTGCAGAGGTTGCTTGT	TCTCCCTCACGCTGGGAAGTAAACCAG	130	SAg_2	VIC	IL10
A_14_P111794	2	86107120	86107178	cctatagcgacttacggacggcgtattcgtactgactgacgttacgtagccggcgttat-Ccagggaaatgtattgctggtgctagagggagag	gaaacgtggacggccaagaacAGGG	160	SPOP_B	NED	POLR1A
A_14_P110276	2	86107296	86107354	cctatagcgacttacggacggcgtatta-CTGTTCAATCGCCCCAGCAGTGACCTGGGTTC	TATGTGTGGGAGTGAACTGCTGCGGCC	129	S_Ag1	FAM	POLR1A
A_14_P114658	2	219251590	219251648	cctatagcgacttacggacggcgtattcgtactgactgacgttacgtagccgg-Ccttttcagagactgtctccctatctctc	cacctctgaagacttgcagaaagatttctG	154	SPOP_B	VIC	STK36
A_14_P121377	2	231446077	231446132	cctatagcgacttacggacggcgtattcgtactgt-CTCAAAATGCACCTGCTGAACCCACTG	CATCTCTTTCGGTGGCTTCCAGGTGTGTC	133	S_Ag1	VIC	ITM2C
A_14_P103008	2	242157667	242157725	cctatacgcctctcttttct-CGCTCACGTATAAGACGTC	TTTCCGTGTTGAGGCGTCGTGTCCTGC	108	S_Ag1	FAM	BOK
A_14_P112600	3	42564934	42564982	CTCTGCCATCAATACACATGGGCAG	ATGTTTCCGAATCCAGCCATTCCC	91	S_Ag1	VIC	SEC22C
Chr3_46771035	3	46781196	46781253	ccttactcctagcctcatggcagccaact	atgcccatgttcctggtgcagcttactgg	100	SAg_2	VIC	-
A_14_P125094	3	120701976	120702032	cctatagcgacttacggacggcgtattcgtactcgta-Caaaagctccccttgtgccttttccggtca	ttgtcttttcaggagttgccactatcc	136	SAg_2	VIC	C3orf1
A_14_P107328	3	139830671	139830727	cctatagcgacttac-GGAGACAGCGGTAAGTTGACTATTTGATG	ACTCTAAGTGCCATGTGTCTCAGTTACC	114	S_Ag1	FAM	FAIM
chr3_147989731_148192104_A	3	148040605	148040661	cctatagcgacttacggacggcgtattcgtactgactgacgttacgtagccggcg-CAGTAGGGCTTTCCGTTGGCCCAGAA	GTCATTTGATCTCTTTATGACTTCCCTAAGC	154	SPOP_B	NED	-
chr3_147989731_148192104_B	3	148133535	148133590	cctatagcgacttacggacggcgtattcgtactgactgacgttacgtagccggcgttat-CATGTCTGGCTTCTGAACTAGACCCCAA	GATCCTTCAAGAGCGTGAAACTCTCTGC	157	SPOP_B	NED	-
Chr3_164046699	3	164084949	164085007	c-GAAGAGTGACATCCACACAGATCCAGAG	CTCAGCCTGTTCCATCAGACTGATAATACTC	103	SAg_2	VIC	-
A_14_P136595	3	187452168	187452227	ctatagcgactc-GGGGACAACAGAAGGCTGGAACCCTTC	CTGGGCGTTTCCCTTCCATACAGAAAGGTGATC	114	SAg_2	FAM	DGKG
A_14_P201208	4	41295284	41295337	GAGACACCCCTGCAAACGTGTGTGT	GTGCCTTTTCCTTGCTCGGTAGATTTCTC	96	SAg_2	FAM	LIMCH1
Chr4_69231671	4	69109638	69109698	cagctcagaactatttcccggaaattccaagccccaa	caccagactgatgaacgtcaatgattc	106	SAg_2	VIC	UGT2B17
A_14_P201706	4	119194182	119194237	cctatagcgacttacggacggcgtattcgtacaa-CTTTctaccagtcccatgtcctcacaca	gatctgggagaagaaaagggagggcttc	133	SPOP_B	VIC	NDST3
A_14_P113338	5	32098784	32098842	cttaa-CAGAGGAACCACATGGGGCCTTGAGCCAAC	GGACATAGTATGTCACTGCAGCTCCTTAC	106	S_Ag1	VIC	PDZD2
chr5_704_A	5	70414359	70414418	cctatagcgacttacggacggcgtattc-CCTGATCCAGTCCTCCTCCAGCTCATCACAG	GACTCGCCACCAGTTGTGTAGTCTGTCTC	130	SPOP_C	VIC	AK130833
chr5_704_B	5	70424060	70424119	cctatagcgacttacggacggcgtattcgta-CTAGGCCAGACGTTCACTGAGGTTTCACAT	CTCCCAGCAATACTGAGGACCTAGCACAGC	133	SPOP_C	VIC	AK130833
A_14_P126481	5	119257669	119257726	cctatagcgacttacggacggcgtattcgtactgactgacgt-CTGTTGGCGGGGTGGGGGAAACACCTTTAAG	TCTTGATAAAGGGTCCCCATGCAGACC	142	SPOP_B	VIC	-
chr5_130466896_30619811_A	5	130494772	130494819	CTTCTGGGTCCTGCAGACTTGCCAG	CTAGTCCTGCACACCTGCCTTCC	90	SPOP_B	NED	-
chr5_130466896_30619811_B_LYRM7	5	130566468	130566524	GCAGGAGAGTCAGATTTGAGAAGCAT	ATGTAGATTCGAAGCTGGGGGAATATGGCAG	99	SPOP_B	NED	LYRM7
A_14_P116280	5	143269918	143269973	cctatagcgacttacggacggcgtattcg-GACTCAAGCACAGAAATCCAGCCTCT	ATGCCTAGCCATAAAATCACAGGATTAGTg	127	S_Ag1	VIC	-
chr5_150_A	5	150191570	150191626	c-CAGTGTCTGCCCTGAACCAGCACATTACAC	CAGGGAGTAGATACTCCAGGGACTCCC	100	SPOP_C	VIC	-
chr5_150_B	5	150200894	150200954	Ctaatccgcagatttcctctcacctcctcggtc	tctgcaacaggtgagcccagtatctttc	103	SPOP_C	VIC	-
Chr6_32594054	6	32605421	32605480	cctgact-GGAAGAGGAGCCAATATCACAGGTTCTGTC	AAGGGCATAACACAGGATTGTCTAGGAGAG	109	SAg_2	VIC	HLA-DRB5
Chr6_Pop_2	6	160920182	160920238	cctatagcgag-CCCCAAGGAAGAAGTGGCATCCAAGAT	TATATAATTCCCATGCCAGCCCCCTTACTC	110	SPOP_A	VIC	LPA
Chr6_Pop_1	6	160975946	160976004	cctatagcgtc-GACAAAGCCCACCCAAGTTGCACCAGA	AATCACTCCGCTGGCTCCCCCAGAGAGTACAC	112	SPOP_A	FAM	LPA
A_14_P201709	7	20360753	20360810	gttgtgtttagcctcggcttctatgagaca	agttccctcaagtctgaatatggctgc	99	SAg_2	FAM	ITGB8
A_14_P136499	7	20567909	20567967	cctatagcgacttacggacggcgtattcgtaccta-CAAcaacatggccaaagactcctggag	gagggacggaagacctgaattttgatctggtc	136	SPOP_B + SPOP_C	VIC	-
A_14_P133100	7	27954733	27954795	ctatagcgacttacggacggcgta-CTGAAGACTCACTTCAGGCATGCGGGAGCACTTA	CAGCCAAGATGTCAGGAACAGAAACACAG	129	SAg_2	FAM	JAZF1
A_14_P124351	7	31436021	31436068	catgtccaatggtgggcatgtgtga	atgaagcccagtgtcagcaggcc	90	SAg_2	FAM	-
A_14_P200223	7	99542583	99542639	ctatac-GGCCCAGCCTTTCTGTGGTATCTGATGCAG	GAAGGACTGCAGTGGATCAGAACTTAC	105	SAg_2	FAM	AP4M1 / TAF6
Chr7_141965669	7	142165540	142165600	cctatagcg-CTGCCCATCAGTGCTCATCCTTTCAGGGGAT	TAGCTCAATTCTCGCTCAGTAGACACTGGC	112	SAg_2	VIC	-
chr7_143_B	7	143567584	143567642	cctatagg-CCCAAAGCAATTCACTGTGGACATATACAGCTGG	AACACAGGTGAGCGTGTTCTCACAC	109	SPOP_C	VIC	-
chr7_143_A	7	143583456	143583516	cct-GTAACAGAGTGAGAGTGAACCAAAGCCTAG	GTGCCACCACGAGTCTAGGAGGAATTCATGG	106	SPOP_C	VIC	BC016940
A_14_P139202	8	10511385	10511450	ct-GCCCAGATAAAGTTTCAGCCTCGCTTCTCCTGGCAT	TTTTCATGGCTGGGGTTCTGAAGGCCTC	108	SAg_2	FAM	RP1L1
Chr8_39356595	8	39401744	39401802	cctatagcgactat-CCTGCTCTCTGTTATGGAGGGTGGAA	AAGCTGCTAAGAGATAACTAGAGTTGCACCACC	115	SAg_2	VIC	-
Chr8_Pop_1	8	57787972	57788029	CTCAGAAGTTGAACCAACTGATCTGTGGAG	CACGGAGGAAAGTTTTGAAGCTAGAATC	100	SPOP_A	FAM	-
Chr8_Pop_2	8	57919507	57919566	GGCTGTCTGAGATAAGAGGTGTCAGGCTAGA	AGTGAGGTATATTCTCCAGTGCACAGCTC	102	SPOP_A	VIC	-
chr8_58249439_58314315_A	8	58255207	58255263	cctatagcgacttacggacggcgtattcgtactgactgacgttacgtag-CCAAAGATGGCCAAACCTATCATCTGAGTG	GTGACACCAGAAAAAGGGGGCATCACC	148	SPOP_B	NED	-
chr8_58249439_58314315_B	8	58304848	58304905	cctatagcgacttacggacggcgtattcgtactgactgacgttacgtagcg-CCCTAAACACCGAAGATGTACTGAGACCTTTC	CACATGCCCAAAGAAGATACTCTTGC	151	SPOP_B	NED	-
A_14_P129459	8	72630836	72630896	cctatagcgacttacggacggcgtattcga-CCATGGGAAGTGTGTGGCCATCTCTGCAAG	GATGCTGGGTGTGAAAAGGTGAGGGGACTTC	133	SAg_2	VIC	-
chr8_108563957_108697012_A	8	108563986	108564040	cctatagcgacttacggacggcgtattcgtcg-GATTCAAGGGGAGGGGAACTCTTCATGA	GAGGGTGGCATATAAGACAGGAAGTGC	129	SPOP_B	NED	ANGPT1
chr8_108563957_108697012_B	8	108696089	108696145	cctatagcgacttacggacggcgtattcgtact-GCTGAGAGCACAGCACACAGTGTTCTAT	TCTTTGGAACTTGAGTCCTCTGTGTGCCC	132	SPOP_B	NED	-
A_14_P133280	9	36352999	36353054	ctatagcgacttacggacggcgtattcg-CCTTTTCGCTGTCTTCACGGTGATTAATT	GTTTCAGTCTATGAGACAGGGGTCTTG	126	SAg_2	FAM	RNF38
Chr9_Pop_1	9	104239346	104239395	GTCGAGCTCTGGCTACCTTTGTGTC	GATGCATTGTAGTTGTGAGTTGGGC	92	SPOP_A	FAM	-
Chr9_Pop_2	9	104386295	104386346	GGCCAATGATGGCTATATCCAGAACT	ACAGAACTCCTGTAAACTTTGGCCAC	94	SPOP_A	VIC	BC038565
A_14_P114639	10	31647157	31647219	cctatagcga-GGCGATGACCGCTCATTTAGGAAGGAATTC	ATGGCCTGTGGATACCTTAGCTCTGAGTCCTGC	115	S_Ag1	VIC	-
A_14_P104547	10	45477706	45477766	cctatagcgacttt-CACAATGTCTCCTCCTACAGAGACAAGGAC	TCTATAACTTGGCTCTGGTTCTGACTCATGG	117	S_Ag1	FAM	ANUBL1
A_14_P113241	10	68606224	68606283	ggcacagagcttaaagtgtatgaggga	TGCTGTCTATAATGGATTCGAAATGAAAGGATTG	103	S_Ag1	VIC	CTNNA3
A_14_P123353	10	85984774	85984837	cctatagcgacttacggacggcgtattcgtact-GGGTACTATGTGTCCTCAATTCTAAGGCAC	AATTCCTTCTTATAGGGTTGCATTACTGAAATGC	139	S_Ag1	VIC	LRRC21
Chr10_Pop_1	10	98544039	98544092	CTGCTCTTTCCCACCACCATCCCCTT	GAGCCTACATTGACACTACCCTGAGCAG	96	SPOP_A	FAM	-
Chr10_Pop_2	10	98654042	98654097	GGAGGTAGGAATGATCACTGAACACAAC	AGAAGACCATCCTGACCAGAGCTGTAGG	98	SPOP_A	VIC	LCOR
A_14_P138611	11	11267116	11267171	ctatagcgtcttt-CCCAGTAAAAGCTCCTTTCAGCCCAA	CTTGAGTACCAGAACGTTCTAGTTGGTAGG	111	SAg_2	FAM	GALNTL4
A_14_P106601	11	28306237	28306300	cgcta-CCCAGTGGCCCAAACTCTTTATTAGGAAA	ATGGACGAATTGAATAGCAAATGGTAAGAAGCTGG	111	S_Ag1	FAM	METT5D1
A_14_P114204	11	66952984	66953039	cctatagccactta-GTATCCTGGCACCTTCCTTGGCTCT	TACCCCTCGGTTTCTCACAGGACGCATGTCC	112	S_Ag1	VIC	RPS6KB2
chr12_111_B	12	11110095	11110149	cctatagcgacttacgga-CGAACTCCACCATCACTCACACAA	GTGTGACAGAAGATCTGAGGTCTTAACTCTG	115	SPOP_C	VIC	PROL4 /PRH1
chr12_111_A	12	11112828	11112890	cctatac-Cagtggtttcggattggctcactgctctc	cactgctctctacagctcccagcctcaagctatc	112	SPOP_C	VIC	PROL4 /PRH1
A_14_P200775	12	86903731	86903790	GTAAACCACATCAACAAAGGACCTCACCTGG	ACTGAGGTTGGGTTTGGGTTCCCTGTTAG	102	SAg_2	FAM	C12orf50
A_14_P106863	12	123744998	123745057	cca-CACATCTCAAGACCACAGATTCCCTCTAG	CAGCGTGGATTTTAGACAGTGGAAAGGTACC	105	S_Ag1	FAM	-
A_14_P111905	13	45637642	45637699	CTGGCACCATATAGGCAGCAAACTATACAG	ATACTGCTGCAGTAATGGGCATGCTGAG	100	S_Ag1	VIC	LCP1
Chr13_Pop_1	13	56620401	56620459	caa-CCCGGAGGAGTTGGAATTTTCCGGCTGTTGCCACG	TTGTTCTCCAAAACATTTCCCTTC	104	SPOP_A	FAM	FLJ40296
Chr13_Pop_2	13	56685304	56685351	GGATTGTCCTGTGGGATGTCCATG	GTGAGGCAGCAACACTTGTAACCC	90	SPOP_A	VIC	-
A_14_P128372	13	74997712	74997769	cctatagcgacttacggacggcgtattcgtactccgtcg-GCACAAATGGCCCATCAGCTAACTCATCAAG	CTGGTAGGAATCTGAGCGCACAGGTGG	139	SAg_2	VIC	COMMD6
A_14_P114194	13	86239092	86239153	cctag-GCTGCCTTTGTCAAGACACAATAGGTCCTT	TTTTTACCCTGACCGTGTATAAATGTGCTTCC	109	S_Ag1	VIC	-
A_14_P134451	14	75067525	75067579	ctatagcgacttacggacggcgtatt-GCAGTGTTAGCCCTGAGCCGAGCTGTTGACAA	GTCATATCTGGCCTGGTGGATGG	123	SAg_2	VIC	BATF
Chr14_Pop_1	14	105469965	105470024	cctatagcgacttacggacggcgtattc-CCAGTGGCAGAGTGTCGATCAGACTTCTGGGAC	CAGTGCCCATTTTCCCAATCACTGCAC	130	SPOP_A	VIC	-
Chr14_Pop_2	14	105947251	105947311	cctatagcgacttacggacggcgtattcgta-CCAACCATCACATGCCCAGGAACACCTTGGAG	GAACGTACCCTATCATCCATCCCTTCAGC	134	SPOP_A	VIC	-
Chr15_Pop_2	15	19977219	19977278	ccat-CACATGACCTTTGGGAATGCTGTCACCATG	TCTTACAGGGTGGGAGTCGACTGTGGTATG	106	SPOP_A	VIC	-
Chr15_Pop_1	15	20061137	20061195	cctatac-CACGGAGTATTTAGGTTGTATGGGAAGGACTG	TGTGGTGTGTAAACTCCACCCGGACAC	108	SPOP_A	FAM	-
A_14_P127743	16	14956308	14956370	cctatagcgacttacggacggcgtattcgtaca-Cttttatgaatgtgagatgaggcccagtgtgcctt	ctcctcttcggtttgtgcctcAATGATC	139	SPOP_B	VIC	-
Chr16_Pop_2	16	14958459	14958519	cctatagcgacttacggacggct-CGGCTCCTTATCCTTGTTACTGGTCCGGAGTA	AACTTCTGTTAGATTTCTCCCAGCTGGGC	126	SPOP_A	VIC	-
Chr16_Pop_1	16	14991813	14991868	cctatagcgacttacggacggcgtattcgtactc-GTAGCTGCCCCCAGTAGAAGCTTATGAA	GACGCTGTTTTTAGTTTTAAGGGATCAG	128	SPOP_A	FAM	KIAA0251
A_14_P125316	16	21858578	21858640	cctatagcgacttacggactta-CATCAACTGGCATGGACCCAGTAGCCAGACGCCTG	CTCTGGAACATGGTGACAAAGACACGTG	127	SAg_2	VIC	-
Chr16_32481309	16	32516918	32516977	cctatagcgacttaccacagagcag-GCCCACTCTCGAAGAACGCACAA	CAGACTCTCCAGGTTAATGTTGAGAAGGAGC	121	SAg_2	VIC	-
chr16_543_A	16	54362152	54362211	cctatagcgacttacg-Catcccagcacctcaatcccgagtgagtg	atgcgagggttgtgggagggattccactcac	118	SPOP_C	VIC	-
chr16_543_B	16	54374994	54375054	cctatagcgacttacggt-CACTTCtctctcccccagagtcaccacta	tttggccaccgtgattgatggggtggtgctgc	121	SPOP_C	VIC	-
Chr16_70653608	16	70655470	70655518	CCTGAATGGTGGGCGTCTGTTAGCGAG	ATGGTGAACTGGCAGATGGCGC	91	SAg_2	VIC	HPR
chr17_18215871_18318880_A	17	18220371	18220429	cctatagcgacttacggacggcgtattcgtactgactgag-CCTCTCCATGGCCGAGTTCAGGAGCTTCCCATGA	GATTCACCCAAAAAGGGCACAGGCC	141	SPOP_B	NED	-
chr17_18215871_18318880_BC040601	17	18266795	18266856	cctatagcgacttacggacggcgtattcgtactgactgact-CAGAGCAGGTTGAATTCCTCCAAGGTCCAAC	ATGGGTGCAGAGAGTCTTTGTGTGCAGGTGC	145	SPOP_B	NED	BC040601
chr17_31410352_31466733_A_CCL18	17	31415877	31415930	cctatagcgacttaca-Cacaaggtgagtctgtcatccatgtg	ctttgatggctccctgggcagaagtcag	112	SPOP_B	VIC	CCL18
chr17_31410352_31466733_B_CCL3	17	31441316	31441372	cctatagcgacttaca-Cctaaaagcccccaagagaaaagagaac	ttcttaaagggctgccaaacatcttggtc	115	SPOP_B	VIC	CCL3
chr17_31826819_33422559_A_MYOHD1	17	31925980	31926039	cctatagcgacttacacta-CCTGGGGTTCCAGGCTACATCAAGCACTGATG	GTGTCAGGGCTGGTAGTTACCAAATCAG	121	SPOP_B	VIC	MYOHD1
chr17_31826819_33422559_B_DDX52	17	33047841	33047900	cctatagcgacttacggacgga-CACTGCTCACTTTGTGGATGGTAGCATGAG	CTGTCTACCAAGAAGAAACCTGCTGCTCTC	124	SPOP_B	VIC	DDX52
chr17_33369043_33387765_A	17	33377098	33377158	cctatagcgacttacggacggcgtattcgtactgactgacgttat-CTCTGGCAGATGTAGACCTATTGGGAAA	GAATATAGAATGCACTTGTGCACAAGGATTATC	148	SPOP_B	VIC	-
chr17_33369043_33387765_B	17	33382506	33382566	cctatagcgacttacggacggcgtattcgtactgactgacgttacgta-CCCAACTCTACTATTTCAATGCAGCTCCTGTACC	CTAGGTCATCACTGACTTCCCAGTTGC	151	SPOP_B	VIC	-
chr17_33585687_33697018_A	17	33598698	33598754	cctatagcgacttacggacggcgtattcgtactgactgacgttacgtagccggcgttatat-CGGGAGATCAGCCGAAAGAGCAAGTG	GGTGGATATGCTGGGAGACTGGGAGAAATAC	160	SPOP_B	VIC	TBC1D3
chr17_33585687_33697018_B	17	33685287	33685346	cctcggatgtccattcactgcaacctctgcctc	ctgggttcaagcgattctcctgcctcagtc	105	SPOP_B	NED	-
chr17_415_A	17	41539152	41539211	cctatagcgacttacggacgga-Ctttcatccctactaccccagtcccacatattc	cacagggagaacttgccTCCGGCTATC	124	SPOP_C	VIC	KIAA1267
chr17_415_B	17	41700423	41700483	cctatagcgacttacggacggcgg-Ctgggagaggaactggggttcccaaactgttt	tttggaagcagcgatgaacgggatagtGC	127	SPOP_C	VIC	-
chr17_42061812_42110026_A	17	42061912	42061974	ca-CAGGATGTGGTAAGAAAGCCACAAGGGAGAG	CACTTGTTGCACATATTCACAGTTCAGTGTC	106	SPOP_B	VIC	NSF
chr17_42061812_42110026_B	17	42106998	42107057	cctatag-CAGGTTGTGGTAAGACTCTCTTGGCTCGACA	GATTGGCAAGATGTTGAATGCAAGAGAGC	109	SPOP_B	VIC	NSF
chr17_429_A´	17	42981290	42981348	cctatagcgacttacggacggcgtattcgtactgactgacg-GATCTGTATCTCACGGAAGCCCAGTTA	GTGTTCTTACTAAGAGAGTCAGGAGAGAAATG	142	SPOP_C	VIC	NPEPPS
chr17_42973027_43038163_A	17	42999009	42999063	catgcaccaccacgcatgatccacccac	ctcggcctcccaaagtgctgggattac	97	SPOP_B + SPOP_C	VIC	NPEPPS
chr17_429_B´	17	43017918	43017978	cctatagcgacttacggacggcgtattcgtactgactgacgt-GTTTGCCCGCACACCTGTTATGTCTACAT	ATCTGGTGGCATTTGTTGTGGGTGAATATGAC	145	SPOP_C	VIC	NPEPPS
chr17_42973027_43038163_B	17	43033887	43033944	cctctcctggttagaacaccaccactcctc	tctccaccttaccttctgtttgtcccagtgc	103	SPOP_B	VIC	NPEPPS
A_14_P118600	17	48882120	48882174	cctatagcgacttacggacggcgtattcgtacc-GTGTTTGGGCATATAGAAAGCGCTCT	TTACAGATCTGTTATACTCGGGAACTTTG	130	S_Ag1	VIC	-
chr17_57650339_57724323_A	17	57670519	57670576	cctatagcgac-CtacatgcatgcaccctggtgcctggcAGAT	GTGCAGTTTTTAAgcagcaggacaggg	111	SPOP_B	NED	-
chr17_57650339_57724323_B	17	57709911	57709970	cctata-CAccaggtgtggtggctcacacctgta	aaccactgcactccagcctgggcaacaagagtg	108	SPOP_B	NED	-
A_14_P109859	18	17945508	17945567	cctatagcgacttacggacggcga-CTTCCCCACACAGCGACCATCCTTATCCAC	AGAGGAGGGTACAGCCAAATGTTCAAACCC	126	S_Ag1	FAM	-
A_14_P105333	18	66459349	66459405	GAGAATGGGAGGTGTTAGGTAGAGCTGGGTA	AGCATGAGGCTCTTTGAGGCCCTGAG	99	S_Ag1	FAM	AY212664/GTSCR1
chr19_8743145_8784792_B	19	8762116	8762164	CTGCACCCCAGGAACAGACACTTC	TTCCTGGCTacacacacacacacac	91	SPOP_B + SPOP_C	VIC	-
chr19_8743145_8784792_A	19	8782048	8782105	CTGTCACTGAAGCCTTCTGAGACCTTCACA	GGTTTTCTCCCTTAGTGTGAGCTGTCAC	100	SPOP_B	VIC	ZNF558
A_14_P100095	19	10807198	10807251	CCACCCTCATTGATATGACAGCTTGGGGTC	CATACTTTCAGCTGACCACGCACC	96	S_Ag1	FAM	TMED1
A_14_P112851	19	11298963	11299017	CTTAGATCTCCTACTGTCAGCCCAGAG	ATATCAAAGCCATCCCACTGTCTTCCTG	97	S_Ag1	VIC	RAB3D
A_14_P105094	19	35146456	35146515	cctatagcgacttacggacgg-Ggaaaaggcgcgtcctttcttctactgaag	CAGATGCAGTGGGAGCTGGTCACCTTACTC	123	S_Ag1	FAM	C19orf2
A_14_P123445	19	45815021	45815083	cctatagcgacttacggacggcgtattcgtactgactgat-Caggccctgtccctccccatatatctgaac	aaatgggaattttcgggttgtggaattTAGAC	145	SPOP_B	VIC	LTBP4
A_14_P105195	20	30111471	30111530	GACAGGTTTGGGGGCAGCTGATCTCTCAGTAC	CACGGCAGGTTAAAGTGAAAAGTGGCCC	102	S_Ag1	FAM	HCK
chr20_45976880_45997244_A	20	45983420	45983480	cctatagcgacttacggacg-CAGCCCCCAGAAATCTTGCAAATTGCCCTC	TTTGGGTCGACGCCTGCCCATCTGTCAACTC	123	SPOP_B	NED	-
chr20_45976880_45997244_B	20	45993808	45993868	cctatagcgacttacggacggct-CGAAAGGCAGTTGGGCCAGGATGCCTGAGGAT	GTCGGAAACTCATGCGCTTCTGAAGGCTC	126	SPOP_B	NED	-
chr21_20801914_20976458_A	21	20817576	20817635	cctatagcgacttacggacggcgta-CTTCTCTCTAGTAAGCCTGGGGGCACTAG	CTATTGCACCAGAGCAGACTAGAGAACACAC	127	SPOP_B	VIC	-
chr21_20801914_20976458_B	21	20965615	20965677	cctatagcgacttacggacggcgta-CCATTACTGACCTCATGGTGCCACCATCT	CTGATGTGCACACTCAATTTATTGAGACTTGGTC	130	SPOP_B	VIC	-
A_14_P115416	21	37119749	37119802	cctatagcgacttacggacttacggacg-GCAGGAGGTGGGTCTGGTTCTACCAAC	CTTGCTCGAGATTTATCCCCAGGTCAC	124	S_Ag1	VIC	HLCS
chr22_19944583_19998605_A	22	19823327	19823386	cctatagcgactgcctgactggccaacatggtgaaacc	ccatctctactaaaaatacaaaaattagccgggc	114	SPOP_B	NED	-
Chr22_22690592	22	22709442	22709496	CTGCAGGTCCTGAGGGTACCAGTA	GTCAGGGACCTTATATTTGCGCGTCAGGTAG	97	SAg_2	VIC	GSTT1
Chr22_Pop_1	22	37690101	37690160	cctatagcgacttacggacggt-CGGCTTGTCAAAGCTGCCCTTTGCTTGTGT	CTCTGGGTTTGATAACAGTCCTAACTCCAC	124	SPOP_A	FAM	-
Chr22_Pop_2	22	37715266	37715325	cctatagcgacttacggacg-CACAAAGGGAGTGGAAGCGCCTCCTCTGACAG	GTGCCTCAGTATATGGGGAGCAGGGAAG	122	SPOP_A	VIC	APOBEC3B
