# Supplementary material for: Identification of Copy Number Variants Defining Genomic Differences among Major Human Groups
Source: PLoS One. 2009 Sep 30;4(9):e7230. doi: 10.1371/journal.pone.0007230 (PMC2747275; doi:10.1371/journal.pone.0007230)
Supplement: Table S9 — Haplotype structure correlation between populations. LD patterns correlation between populations was measured using the Spearman's rank correlation test. High Rho values indicate correlation and p-values below 0,05 denote significance for the correlation. For three of the probes it was not possible to measure LD because more than three copy number states were present (**) or because no SNP data was available for individuals showing the CNV (***). (0.02 MB XLS) [file pone.0007230.s009.xls]

## Sheet: Hoja1
Table S9. Haplotype structure correlation between populations
		CEU - YRI			CEU - ASN			YRI - JPT
MLPA probe Name		Rho	p-value		Rho	p-value		Rho	p-value		Comments
A_14_P105195		NA	NA		NA	NA		NA	NA		***
A_14_P105959		NA	NA		-0.0458683	0.690065		NA	NA
A_14_P112851		NA	NA		0.146672	0.151689		NA	NA
A_14_P114658		NA	NA		0.0987615	0.309199		NA	NA
A_14_P133280		0.345384	0.00105147		0.586876	2.31664e-09		0.329266	0.00162867
A_14_P136499		NA	NA		-0.247069	0.00051461		NA	NA
A_14_P201208		-0.182728	0.0307025		-0.0262318	0.75835		0.199534	0.0180998
Chr10_Pop_1		0.0588416	0.657994		-0.158971	0.229123		0.0652898	0.623218
Chr13_Pop_1		0.126585	0.219078		-0.599178	8.95393e-11		0.0467426	0.651103
Chr13_Pop_2		0.437424	2.83817e-05		0.199971	0.0665172		-0.0500842	0.648964
Chr14_Pop_1		-0.5	1		0.5	1		-1	0.333333
Chr14_Pop_2		-0.326727	0.0634774		0.373464	0.0322898		0.0862804	0.63306
Chr15_Pop_1		NA	NA		NA	NA		0.673014	3.66755e-06
Chr16_70653608		0.192104	0.0173637		0.631088	2.24981e-18		0.041451	0.610938
Chr16_Pop_1		-0.408741	0.0473545		0.172698	0.419683		-0.230133	0.279326
Chr16_Pop_2		NA	NA		NA	NA		NA	NA
Chr1B_Pop_2		0.412827	0.00115653		0.324236	0.0122348		0.297182	0.022268
Chr1_193470134		NA	NA		NA	NA		NA	NA		**
Chr22_22690592		0.143783	0.35178		0.018261	0.906343		0.27524	0.0705628
Chr22_Pop_1		-0.0636364	0.548994		0.100776	0.341871		-0.0818843	0.440336
Chr22_Pop_2		-0.0387789	0.709069		0.157758	0.126797		0.0354412	0.733124
Chr3_164046699		NA	NA		NA	NA		NA	NA		**
Chr3_46771035		0.0274372	0.81276		NA	NA		NA	NA
Chr4_69231671		-0.186989	0.688077		0.518875	0.232754		-0.684712	0.0896665
Chr6_32594054		-0.0716204	0.340728		0.266625	0.000334194		0.246058	0.000869835
Chr8_39356595		-0.336709	0.0254253		-0.54752	0.000144781		0.190206	0.227614
Chr9_Pop_1		NA	NA		NA	NA		0.437761	6.42094e-10
chr12_111_A		0.0620534	0.535533		0.12528	0.209617		0.359203	0.000209228
chr12_111_B		-0.0625471	0.518204		0.0250047	0.796339		0.237232	0.0129994
chr16_543_A		0.19926	0.00457014		-0.062244	0.380048		0.0757643	0.285078
chr16_543_B		0.286448	3.58267e-05		-0.126808	0.0721202		0.0294155	0.677726
chr17_415_A		-0.496712	0.0115436		0.695214	0.000114614		-0.50242	0.0104833
chr17_415_B		-0.257143	0.658333		0.347863	0.499253		-0.0869657	0.86988
chr17_429_A2		-0.371753	0.0672779		-0.0863308	0.68157		-0.360155	0.0769807
chr19_8743145_8784792_B		-0.0570124	0.471146		0.269485	0.000524734		-0.243837	0.00176693
chr5_130_B_LYRM7		0.394875	0.00149261		-0.0442865	0.732514		-0.27274	0.0319771
chr5_150_A		0.438627	1.15142e-07		0.65608	7.67818e-18		0.411618	7.77202e-07
chr5_150_B		-0.108248	0.211408		-0.440947	8.67152e-08		0.638526	7.99388e-17
chr7_143_A		0.218641	0.383406		NA	NA		NA	NA
chr8_108_B		0.0802198	0.291286		0.133308	0.0786259		-0.27565	0.000222352
