# Supplementary material for: Identification of Copy Number Variants Defining Genomic Differences among Major Human Groups
Source: PLoS One. 2009 Sep 30;4(9):e7230. doi: 10.1371/journal.pone.0007230 (PMC2747275; doi:10.1371/journal.pone.0007230)
Supplement: Table S10 — Evaluation of selective pressures on SNPs tagging CNVs. SNPs having the highest LD in the population in which the CNV variant was identified are shown in the table. We have recovered FST values calculated after pairwise population comparisons from Barreiro et al, (2008). The Inferred Pop column indicates to which population is attributable the differentiation, according to pairwise comparisons of the SNP FST. We used a strict criterion and assumed values above 0.20 to be indicative of population differentiation. iHS stands for integrated Haplotype Score (Voight et al, 2006) and absolute values higher than 2 indicate recent selection (marked with two asterisks). *: denotes coincidence of the most differentiated population with the population in which de CNV was identified. NA: indicates that we could not find Fst calculations or iHS value for the given SNP. None: indicates that we can not identify which is the differentiated population using the observed values. It is also used to indicate that no population has values above the iHS threshold considered for recent selection. **: indicates an absolute value of iHS above 2. (0.07 MB XLS) [file pone.0007230.s010.xls]

## Sheet: Hoja1
	Table S10. Evaluation of selective pressures on SNPs tagging CNVs
	CNVID	chrom			CNV specificity	Type	SNP	max LD (r2)	FST						iHS
MLPA.probe.Name			chromStart	chromEnd					global	CEU-YRI	CEU-ASN	YRI-ASN	Moderate	Inferred Pop	CEU	ASN	YRI	|iHS|>2
Chr1B_Pop_2	5	chr1	194977713	195129718	ND (YRI)	Complex	rs16840639	0.79	0.176644	0.110706	0.080347	0.339816	YRI	None	0.606133	0.485608	-2.62861	YRI **	CFHR3
A_14_P105959	6	chr1	195436118	195436176	ASN	gain	rs1582118	0.53	0.072121	0.097926	0.125259	-0.006206	CEU	None	-0.719088	0.651399	-1.01718	None	ZBTB41
Chr3_46771035	15	chr3	46771035	46824521	YRI	loss	rs7426919	0.53	NA	NA	NA	NA	NA	NA	NA	NA	NA	NA	None
A_14_P201208	24	chr4	41441170	41441229	YRI	loss	rs2304650	0.46	0.03111	0.038257	0.00607	0.077186	YRI	None	0.704773	1.44788	NA	None	PHOX2B
Chr4_69231671	25	chr4	68980297	69150305	ASN	loss	rs7442348	0.55	0.251619	0.397698	0.285963	0.028688	CEU	CEU *	-0.128595	1.45713	NA	None	UGT2B17
chr5_150_A	35	chr5	150191404	150202900	CEU	gain	rs2004711	0.93	0.228875	0.494382	0.322109	0.026218	CEU	CEU *	NA	-0.186031	0.94857	None	None
chr5_150_B	35	chr5	150191404	150202900	CEU	gain	rs9324656	0.63	NA	NA	NA	NA	NA	NA	NA	NA	NA	NA	None
Chr6_32594054	38	chr6	32594054	32633740	ND	Complex	rs2516049	0.32	0.045997	0.053251	0.094572	-0.002633	CEU	None	-1.35973	-0.51109	0.570022	None	HLA-DRB5
Chr8_39356595	48	chr8	39356595	39499811	CEU	loss	rs12549233	0.15	0.116383	0.175655	0.130663	0.016582	CEU	None	-0.385284	NA	NA	None	None
A_14_P133280	53	chr9	36353448	36353507	CEU	loss	rs10814378	1	0.092169	0.195171	0.090059	0.01906	CEU	None	0.874921	-1.11488	0.468637	None	RNF38
Chr9_Pop_1	54	chr9	104230595	104390758	ND	Complex	rs7048350	0.88	NA	NA	NA	NA	NA	NA	NA	NA	0.927703	None	None
chr12_111_A	64	chr12	11109562	11113235	ASN	gain	rs7135018	1	NA	NA	NA	NA	NA	NA	NA	NA	NA	NA	PRR4
chr12_111_B	64	chr12	11109562	11113235	ASN	gain	rs7294858	0.36	-0.002459	0.000258	0.003954	-0.006832	No difference	None	1.12387	0.56041	-0.797704	None	PRR4
Chr13_Pop_1	71	chr13	56562261	56689097	YRI	gain	rs3850082	0.18	0.042199	-0.00741	0.063524	0.063282	ASN	None	1.00619	-0.394511	3.27337	YRI **	FLJ40296
Chr13_Pop_2	71	chr13	56562261	56689097	YRI	gain	rs566105	0.67	0.324655	0.505329	0.027298	0.377413	YRI	YRI*	-1.10295	-0.322998	-3.16775	YRI **	FLJ40296
Chr14_Pop_2	76	chr14	105467525	106005747	YRI	gain	rs7145943	0.24	0.084745	0.185534	0.111618	0.003766	CEU	None	0.270474	-0.0937854	1.94567	None **	None
Chr16_Pop_1	78	chr16	14956177	14988913	ASN	loss	rs4985167	0.18	0.266683	0.030698	0.267507	0.403651	ASN	ASN *	-0.169306	0.0798638	2.43371	YRI	None
Chr16_Pop_2	78	chr16	14956177	14988913	ASN	loss	rs2280018	0.21	0.204784	0.405938	0.01054	0.285421	YRI	YRI *	-1.31221	-0.195214	1.82269	None	KIAA0251
chr16_543_A	81	chr16	54359983	54376864	YRI	gain	rs4784557	0.45	0.291278	0.202529	0.12919	0.490302	YRI	YRI	1.41785	NA	-0.0802423	None	None
chr16_543_B	81	chr16	54359983	54376864	YRI	gain	rs4784557	0.49	0.291278	0.202529	0.12919	0.490302	YRI	YRI	1.41785	NA	-0.0802423	None	None
Chr16_70653608	83	chr16	70653608	70669840	YRI	gain	rs7184117	0.7	0.230346	0.261331	-0.006531	0.30645	YRI	YRI *	NA	NA	0.150172	None	HPR
chr17_415_A	89	chr17	41519537	41734024	CEU	gain	rs8064802	0.41	0.232256	0.284481	0.296205	-0.004138	CEU	CEU *	-2.57706	NA	NA	CEU **	KIAA1267
chr17_415_B	89	chr17	41519537	41734024	CEU	gain	rs2240757	0.26	0.110429	-0.005037	0.13213	0.162452	ASN	None	1.04802	-1.77245	-0.0270048	None	None
chr17_429_A2	91	chr17	42866562	43120185	YRI	gain	rs8072100	0.5	0.028605	-0.008319	0.044395	0.056361	ASN	None	-0.133298	-0.839401	-2.17052	YRI **	NPEPPS
A_14_P112851	98	chr19	11298922	11298976	CEU	gain	rs317913	0.65	0.128058	0.279551	0.076362	0.08174	Unclear	None	-1.10942	0.556692	0.217983	None	RAB3D
Chr22_Pop_1	110	chr22	37689058	37715431	ND	Complex	rs5757451	0.32	NA	NA	NA	NA	NA	NA	NA	NA	NA	NA	None
Chr22_Pop_2	110	chr22	37689058	37715431	ND	Complex	rs5750726	0.34	0.226929	0.18557	0.079896	0.418466	YRI	YRI	-0.0331002	-0.566795	0.823262	None	APOBEC3B
Chr22_22690592	111	chr22	22696038	22725353	ND	Complex	rs738809	0.34	0.034792	0.000121	0.038603	0.008383	Unclear	None	-0.387904	1.04298	0.137397	None	GSTT1
